# Supplementary material for: Single-Cell Hypertrophy Promotes Contractile Function of Cultured Human Airway Smooth Muscle Cells via Piezo1 and YAP Auto-Regulation
Source: Cells. 2024 Oct 14;13(20):1697. doi: 10.3390/cells13201697 (PMC11505810; doi:10.3390/cells13201697)
Supplement: Supplementary file 1 [file cells-13-01697-s001.zip]

Archive with 1 entries (1 files):
- cells-3181402-supplementary.pdf
